# Supplementary material for: An incremental dual-task paradigm to investigate pain attenuation by task difficulty, affective content and threat value
Source: PLoS One. 2018 Nov 9;13(11):e0207023. doi: 10.1371/journal.pone.0207023 (PMC6226192; doi:10.1371/journal.pone.0207023)
Supplement: S1 File — Force and behavioural data for each individual participant in Experiments 1 and 2. (XLSX) [file pone.0207023.s002.xlsx]

## Sheet: notes
Worksheets
E1 force	Force measurements (in Newton) for the different conditions in Experiment 1
E1 behav	Reaction times (RT, in ms) and accuracy (in % correct) for the different conditions in Experiment 1
E2 force	Force measurements (in Newton) for the different conditions in Experiment 2
E2 behav	Reaction times (RT, in ms) and accuracy (in % correct) for the different conditions in Experiment 2
E2 Qs	Questionnaire scores (subscales and total) for Experiment 2
For E1, the age bin were:
	Bin20	18 to 20 years old
	Bin25	21 to 25 years old
	Bin30	26 to 30 years old
	etc.

## Sheet: E1 force
													Force for each pain rating scale (1 = threshold, 10 = tolerance, averaged across blocks where applicable)
Participant	Sex	Age Bin	Pre	1back	3back	Post	baseline	task	task-baseline	task+baseline	attenuation		1	2	3	4	5	6	7	8	9	10
28	F	Bin25	7.8	7.2	8.05	4.6	6.2	7.625	1.425	13.825	10.3074		1	2.6	3.8	5.8	7.8	9.4	10.8	11.8	14	14.4
30	F	Bin40	27.2	27.35	25.6	21.6	24.4	26.475	2.075	50.875	4.07862		6.4	11.2	17	21.2	27.2	33.6	38	41.2	46.2	62.6
31	M	Bin45	10.2	30.1	33.8	10.8	10.5	31.95	21.45	42.45	50.53		0.6	1.6	3.2	5.4	10.2	14.2	18.2	23.4	30	51
32	M	Bin35	24.8	29.6	31.95	13.6	19.2	30.775	11.575	49.975	23.1616		10.8	11.2	14.6	18.6	24.8	29.6	37	42.4	53.8	75.4
33	F	Bin25	7	9.65	10.4	5.6	6.3	10.025	3.725	16.325	22.8178		0.6	2	4	5.4	7	8	9.4	10	10.6	10.8
34	M	Bin35	13.4	17.65	20.45	6.9	10.15	19.05	8.9	29.2	30.4795		2.2	4	6.2	10.4	13.4	15.8	19.2	22	23.8	40.8
35	F	Bin20	8.2	12.1	14.25	9.3	8.75	13.175	4.425	21.925	20.1824		2.8	4	5.4	6.8	8.2	10.2	12	13.8	15.4	16
36	M	Bin45	8	15.55	16.2	5.4	6.7	15.875	9.175	22.575	40.6423		1.4	1.8	4.2	5.6	8	9.8	11.8	13.4	16.6	22.4
37	M	Bin25	24.6	39.4	39.4	10.1	17.35	39.4	22.05	56.75	38.8546		3.4	6.6	14	17.8	24.6	29.2	35	39.6	40.2	41.4
38	F	Bin25	11.4	15.1	13.1	7	9.2	14.1	4.9	23.3	21.03		1.8	3.4	5.8	8.8	11.4	13	13.6	15.4	16.4	17.6
39	M	Bin20	26.6	45.45	49.5	17.4	22	47.475	25.475	69.475	36.6679		4	9.2	14.8	21.8	26.6	32.4	40.2	48.8	52	88
40	F	Bin30	13.6	11.85	14.1	8.9	11.25	12.975	1.725	24.225	7.12074		2.4	4.6	6.4	9.9	13.6	16.2	19.2	21.4	22.2	22.8
41	M	Bin35	44	41.45	37.3	30.4	37.2	39.375	2.175	76.575	2.84035		15.2	21.8	26.4	36.4	44	49.8	58.2	63	63.3	63.6
43	F	Bin45	22.6	22.75	30.7	15.3	18.95	26.725	7.775	45.675	17.0224		3	7.8	13.2	18.2	22.6	32.4	36.8	38.8	45.2	49.4
48	F	Bin75	7.8	10.4	11.1	7.1	7.45	10.75	3.3	18.2	18.1319		2.2	4.2	6	7	7.8	10	11.8	12.6	13.4	25
49	M	Bin70	6.8	14.5	10.55	1.7	4.25	12.525	8.275	16.775	49.3294		1.2	2	3.4	4.8	6.8	7.8	9.8	11	12.6	17.6
51	F	Bin60	12.9	21.25	21.2	6.9	9.9	21.225	11.325	31.125	36.3855		3.6	5.6	8.4	10	12.9	15.2	17	17.4	18	27.4
53	F	Bin60	18.2	33	35.8	8.1	13.15	34.4	21.25	47.55	44.6898		5.4	9	12	15	18.2	21.8	26.9	31	39.6	40
55	F	Bin50	2.2	5	4.5	2.1	2.15	4.75	2.6	6.9	37.6812		0.6	1.2	1.6	2	2.2	3.2	4.6	6.2	7.4	19.8
54	F	Bin45	4.4	9.15	10.3	3.6	4	9.725	5.725	13.725	41.7122		1.6	2	2.6	3.6	4.4	6	6.6	7.6	9.2	11.2
57	F	Bin50	14.8	23.45	20.05	6.4	10.6	21.75	11.15	32.35	34.4668		1.8	6	8.8	12.6	14.8	17.4	18.8	23.2	26	43
59	M	Bin65	3	8.5	9.45	4	3.5	8.975	5.475	12.475	43.8878		0.6	1.2	1.4	2.4	3	4	6.2	7.4	9.6	13.2

## Sheet: E1 behav
Participant	Sex	Age Bin	RT_1back	RT_3back	AC_1back	AC_3back
28	F	Bin25	1397	2015	93.8	80.8
30	F	Bin40	1075	1420	98.5	78.2
31	M	Bin45	1195	2215	88.7	62.7
32	M	Bin35	1040	1431	98.6	63.4
33	F	Bin25	608	1586	100	76.7
34	M	Bin35	937	1368	99.2	66.7
35	F	Bin20	1011	2184	98.2	69.2
36	M	Bin45	1314	1438	98.1	68.5
37	M	Bin25	817	1139	97.6	60.6
38	F	Bin25	484	750	98.4	80
39	M	Bin20	422	886	99.4	70.6
40	F	Bin30	788	968	93	69
41	M	Bin35	775	1458	96.1	63.7
43	F	Bin45	865	1038	90.6	63.8
48	F	Bin75	1369	2135	93.4	64.7
49	M	Bin70	1283	1420	82.9	72.2
51	F	Bin60	584	1101	98.1	58.4
53	F	Bin60	1097	1362	96.6	63.2
55	F	Bin50	684	909	98.6	63.6
54	F	Bin45	682	1103	97.1	69.3
57	F	Bin50	864	882	86.7	61.1
59	M	Bin65	748	939	98.8	67.1

## Sheet: E2 force
															Force for each pain rating scale (1 = threshold, 10 = tolerance, averaged across blocks where applicable)
Participant no.	Sex	threat group	Pre	dis	Neg	Neu	Pos	Post	baseline	task	task-baseline	task+baseline	attenuation		1	2	3	4	5	6	7	8	9	10
1	F	low	9.7	12.33	12.73	17.47	15.93	10	9.85	14.615	4.765	24.465	19.4768		5.2	7.4	8.5	8.9	9.7	11.6	13.3	14.4	15.6	16.4
3	M	low	29.1	27.73	27.73	30.53	28.93	20.8	24.95	28.73	3.78	53.68	7.04173		5.3	10.3	16.3	23	29.1	34	39.1	45.5	52.9	64.8
4	F	low	35.1	32.23	25.33	37.07	31.8	30	32.55	31.6075	-0.9425	64.1575	-1.46904		10.3	17.2	19.5	26	35.1	38	48.3	54.3	62.7	65.2
5	F	low	27	36.47	31.8	39.4	32.87	38.5	32.75	35.135	2.385	67.885	3.51329		8.8	15	17.6	22.3	27	28.8	33.9	35.2	40.1	45
6	F	low	17.6	26.47	26.2	27.47	26.27	24.9	21.25	26.6025	5.3525	47.8525	11.1854		2.7	6.7	10.4	14.4	17.6	20.9	24.5	26.4	30.1	34
7	F	low	3.6	7.07	5.67	3.6	3.47	0.9	2.25	4.9525	2.7025	7.2025	37.5217		0.5	1.3	1.6	2.4	3.6	4.9	6.7	8.7	9.6	11.7
8	F	low	26.7	29.67	34.27	32.8	28.07	27.1	26.9	31.2025	4.3025	58.1025	7.40502		11.7	15.5	20.2	24.3	26.7	29.1	33.1	34.3	36.7	39.8
9	M	low	20.7	36.27	33.6	39.07	35.47	28.5	24.6	36.1025	11.5025	60.7025	18.949		9.8	14.2	15.7	17.7	20.7	23.1	25.2	27.4	31.9	39
10	M	low	35.6	46.07	46.73	41.87	41	58	46.8	43.9175	-2.8825	90.7175	-3.17745		14.7	20.8	24.9	29.7	35.6	40.3	45.9	53.4	62.5	97.8
12	F	low	35.1	47.13	45.07	50.73	50.47	49.3	42.2	48.35	6.15	90.55	6.79183		22.3	27.1	29.7	32.4	35.1	36.5	37.5	38.5	40.9	42.8
21	F	low	6.4	9.53	9.8	8.87	7.8	4.7	5.55	9	3.45	14.55	23.7113		2.7	3.2	4.2	5.2	6.4	7.5	9.1	10.2	11.3	13
22	F	low	10.4	10.93	8.67	9.2	9.97	5	7.7	9.6925	1.9925	17.3925	11.4561		3	5	7	9.4	10.4	12.9	15	16.1	18.7	23.4
23	F	low	16.45	14.2	14.73	14.2	14	11.2	13.825	14.2825	0.4575	28.1075	1.62768		12.3	14.2	15.6	16.15	16.45	18	19	21.3	25.2	32
24	M	low	52	47.67	42.73	41.93	38.27	36.1	44.05	42.65	-1.4	86.7	-1.61476		26.3	36.6	44.6	49.9	52	53.3	56.8	59	61.1	65.2
25	M	low	26.3	29.33	28.13	28	28.73	25.4	25.85	28.5475	2.6975	54.3975	4.95887		13.1	15.6	19.7	22.3	26.3	29	31.4	34.4	38.4	44.4
31	F	low	61.2	54.33	57.2	58.07	49.73	34.7	47.95	54.8325	6.8825	102.782	6.69618		28.5	41.2	48.1	54.7	61.2	65.5	69.7	72.7	79.2	84.9
2	F	high	32.4	36.67	37.47	42.33	36	37.1	34.75	38.1175	3.3675	72.8675	4.6214		14.7	20	25.5	28.4	32.4	33.75	35.6	37.8	39.9	43.7
11	F	high	5.8	8.87	8	8.67	8.77	5.8	5.8	8.5775	2.7775	14.3775	19.3184		0.8	1.6	3	4.3	5.8	7.3	8.1	9.3	10.4	12.3
13	M	high	28.2	31.67	27.4	32.07	27	18.35	23.275	29.535	6.26	52.81	11.8538		14.6	18.2	21.1	25.9	28.2	31.6	35.9	39	44.7	68.6
14	F	high	14.4	19.87	29.4	27.6	29.07	17.9	16.15	26.485	10.335	42.635	24.2406		4	6.8	9	12.5	14.4	16	17.3	19	21.9	24.1
15	F	high	17.2	26.47	29.33	26.07	26.13	14.3	15.75	27	11.25	42.75	26.3158		6	8.6	11.9	14.7	17.2	19.4	22.8	24.1	28.5	40.4
16	F	high	16.5	22.33	28.67	29.27	30.07	17.15	16.825	27.585	10.76	44.41	24.2288		3.1	6.5	9.8	13.8	16.5	20	23.4	27.55	32.3	58.2
17	F	high	21.1	23.27	22.13	21.47	24.4	10.85	15.975	22.8175	6.8425	38.7925	17.6387		13	13.6	15.7	18.7	21.1	24.2	26.6	27.5	30.45	19.7
18	F	high	7.4	4.07	5.13	4.17	4.93	2.5	4.95	4.575	-0.375	9.525	-3.93701		0.9	3	3.8	6.6	7.4	8.5	9.6	10.9	11.6	12.4
19	F	high	8.9	24.33	21.07	21.2	21.27	15.05	11.975	21.9675	9.9925	33.9425	29.4395		2.6	4.4	6.1	7.4	8.9	11.4	13.2	14.7	17.1	20.5
20	F	high	25.2	38.67	36.8	34.8	41.13	27.8	26.5	37.85	11.35	64.35	17.6379		8.4	13.2	18.8	21	25.2	29.3	34.2	37.5	42.6	50.3
26	M	high	20.6	11.73	24.33	11.33	15.33	10.9	15.75	15.68	-0.07	31.43	-0.222717		14.4	16	16.9	18.7	20.6	22.9	23.8	25.3	27.5	28.7
27	F	high	22.5	30.27	25.67	32.87	33.33	24	23.25	30.535	7.285	53.785	13.5447		9.2	12.4	16.6	19.9	22.5	24.5	26.4	29.9	32.9	37.7
28	F	high	24.3	41.8	39.53	39.33	41.73	18.4	21.35	40.5975	19.2475	61.9475	31.0707		6.8	12.9	17.5	20.9	24.3	29.7	31.6	35.9	38.6	50.7
29	M	high	51.2	73.73	61.4	65.4	63.93	43.3	47.25	66.115	18.865	113.365	16.6409		18	31.1	39.4	46.8	51.2	59.1	64.4	64.05	70.45	83.45
30	F	high	46.55	59.73	57.8	60.13	61.93	55.3	50.925	59.8975	8.9725	110.822	8.09628		34.6	42	43.3	44.9	46.55	52.4	59.4	61.15	63.9	68.75

## Sheet: E2 behav
Participant no.	Sex	threat group	AC_dis	RT_dis	RT_neg	RT_neu	RT_pos	AC_neg	AC_neu	AC_pos
1	F	low	89.47	1006	1076	932	943	91.3	87.1	100
3	M	low	95.45	1059	1189	980	1054	81.4	95.56	93.33
4	F	low	75	1330	1161	580	945	77.78	55.56	68.18
5	F	low	95.65	1412	1199	1010	1145	90	95	91.67
6	F	low	90.24	1329	1197	1083	1233	88.1	93.48	93.18
7	F	low	100	1270	1015	943	1035	100	100	100
8	F	low	100	1449	1406	1265	1299	97.44	95	100
9	M	low	66.67	2129	2106	1696	1587	88.24	95	97.44
10	M	low	100	1162	1023	825	943	95.35	97.96	91.11
12	F	low	95.35	1202	1049	917	1093	84.09	95.92	92.86
21	F	low	100	1347	1236	1265	1430	100	92.59	96
22	F	low	95.24	1387	1413	1295	1368	90	92.31	95.45
23	F	low	100	1098	1163	936	1063	91.67	94.44	100
24	M	low	96.43	2506	2111	1852	2088	92	89.66	100
25	M	low	96.97	1440	1207	1233	1093	96.97	92.5	97.14
31	F	low	93.75	851	871	694	746	93.75	85.71	87.5
2	F	high	96.15	1279	1507	1241	1104	97.78	100	100
11	F	high	89.29	856	910	685	836	93.33	93.94	85.29
13	M	high	95.45	1279	1205	971	1044	100	100	97.87
14	F	high	88.24	995	887	748	768	94.74	81.25	80
15	F	high	95.12	815	966	730	742	84.21	97.73	86.05
16	F	high	97.37	929	937	793	874	93.18	100	95.35
17	F	high	95.92	920	1083	891	910	100	95.45	91.84
18	F	high	92.86	1439	1894	1664	1447	93.33	100	100
19	F	high	94.44	895	1017	740	858	96.67	91.67	96.77
20	F	high	98.44	1412	1324	1063	1197	100	100	98.48
26	M	high	90.91	805	869	692	825	82.86	79.17	88.89
27	F	high	92	1160	1224	1083	1386	91.67	96.15	84
28	F	high	95	1614	1647	1124	1545	94.44	100	94.74
29	M	high	87.1	1183	940	812	1092	96.15	91.67	92
30	F	high	85.71	1373	1196	1315	1133	93.33	84.38	80

## Sheet: E2 Qs
			Pain Catastrophising Scale				Fear of Pain				DASS				Toronto Empathy Questionnaire
Participant no.	Sex	threat group	rumination	magnification	helplessness	Total catastrophising	minor pain	severe pain	medical pain	Total fear	stress	depression	anxiety	Total DASS	Total TEQ
1	F	low	7	5	2	14	8	14	13	35	2	5	4	11	45
3	M	low	10	6	10	26	8	12	3	23	14	5	21	40	48
4	F	low	9	6	7	22	6	10	10	26	4	2	8	14	48
5	F	low	6	5	4	15	4	9	9	22	0	0	1	1	47
6	F	low	4	2	5	11	8	13	10	31	5	1	8	14	49
7	F	low	5	4	5	14	8	11	13	32	1	2	8	11	53
8	F	low	11	2	5	18	6	11	5	22	0	4	9	13	40
9	M	low	8	5	10	23	7	12	10	29	5	9	17	31	44
10	M	low	10	3	11	24	9	12	4	25	10	23	19	52	43
12	F	low	9	3	10	22	6	13	8	43	5	0	7	12	40
21	F	low	13	5	12	30	7	14	11	32	20	22	26	68	51
22	F	low	4	2	4	10	5	8	7	20	6	3	12	21	44
23	F	low	7	4	9	20	4	14	7	25	14	21	20	55	56
24	M	low	4	4	5	13	3	10	6	19	4	6	12	22	41
25	M	low	11	6	9	26	5	8	6	19	5	2	5	12	51
31	F	low	7	5	7	19	3	11	6	20	0	0	1	1	59
2	F	high	6	4	4	14	5	12	4	21	4	7	17	28	64
11	F	high	12	5	12	29	6	13	7	26	0	3	14	17	42
13	M	high	7	3	3	13	6	7	9	22	3	2	7	12	48
14	F	high	12	5	12	29	3	11	7	21	9	2	9	20	50
15	F	high	4	2	4	9	4	10	8	22	1	1	4	6	45
16	F	high	13	0	13	28	7	13	7	27	2	2	13	17	41
17	F	high	11	8	14	33	5	13	8	26	10	7	11	28	44
18	F	high	10	9	11	30	7	10	6	23	19	19	22	60	43
19	F	high	7	10	7	25	4	11	6	21	19	16	33	68	42
20	F	high	12	9	14	35	3	13	5	21	23	6	32	61	51
26	M	high	12	6	14	32	10	13	10	33	18	29	25	72	35
27	F	high	7	2	2	11	4	9	7	20	4	2	15	21	49
28	F	high	8	1	3	12	5	10	4	19	0	1	5	6	49
29	M	high	10	4	4	18	7	10	4	21	10	12	12	34	46
30	F	high	3	1	2	6	7	14	7	28	2	0	2	4	47
