# Supplementary material for: An incremental dual-task paradigm to investigate pain attenuation by task difficulty, affective content and threat value
Source: PLoS One. 2018 Nov 9;13(11):e0207023. doi: 10.1371/journal.pone.0207023 (PMC6226192; doi:10.1371/journal.pone.0207023)
Supplement: S2 File — Questionnaire excel data from Qualtrics for selecting the images in Experiment 2. (XLSX) [file pone.0207023.s003.xlsx]

## Sheet: notes
Sex	1 = female, 2 = male
Qualtrics presented the 160 images in a random order for each volunteer
Responses are organised by image type						Example: 1_1 = image 1, question 1, 1_2 = image 1, question 2
	positive	question 1 = arousal, question 2 = valence
	discomfort	question 1 = arousal, question 2 = valence, question 3 = magnification, question 4 = rumination, question 5 = helplessness
	negative	question 1 = arousal, question 2 = valence
	neutral	question 1 = arousal, question 2 = valence
Only volunteers who entered a value for all columns are included
"summary" worksheet lists the 12 images selected for each set, along with mean scores (and corresponding IAPS arousal and valence scores where indicated)
Note that one positive image was accidentily not from IAPS set
"image number" corresponds to column in "data" worksheet

## Sheet: data
Sex	Positive
	1_1	1_2	2_1	2_2	3_1	3_2	4_1	4_2	5_1	5_2	6_1	6_2	7_1	7_2	8_1	8_2	9_1	9_2	10_1	10_2	11_1	11_2	12_1	12_2	13_1	13_2	14_1	14_2	15_1	15_2	16_1	16_2	17_1	17_2	18_1	18_2	19_1	19_2	20_1	20_2	21_1	21_2	22_1	22_2	23_1	23_2	24_1	24_2	25_1
1	3	6	6	7	5	4	5	6	6	8	7	7	7	7	7	6	6	6	7	7	5	6	5	6	7	7	6	6	6	6	6	6	6	6	6	6	7	7	6	6	8	8	6	7	6	6	6	7	5
2	6	6	5	5	6	6	7	7	2	5	5	5	5	5	4	4	9	9	1	4	1	4	1	2	5	5	9	9	8	8	5	5	5	5	1	1	1	1	2	4	6	6	7	7	3	3	2	4	8
1	3	5	6	6	4	5	3	5	2	4	3	4	4	5	2	3	5	5	5	5	2	4	2	4	5	5	4	6	5	5	3	5	1	4	4	4	2	5	4	4	1	5	3	5	3	4	4	4	4
2	6	6	6	6	3	2	7	7	6	6	7	8	6	6	7	4			5	5	7	7	7	7	5	5	6	6	5	5	5	5	4	4	5	5	7	7	7	7	7	8	7	7	6	6	7	5	8
2	5	7	5	6	5	5	6	7	5	8	6	7	6	7	5	6	5	3	6	6	6	6	5	6	5	7	6	8	6	3	5	6	2	6	5	6	6	8	5	6	6	8	6	8	5	6	6	6	5
2	3	6	3	7	3	2	2	7	8	9	2	7	7	8	7	2	5	3	8	7	7	8	8	8	9	9	5	5	5	5	2	4	3	5	2	4	9	9	8	6	3	6	6	5	5	5	8	3	8
2	6	7	5	4	3	2	6	4	9	8	7	7	6	3	5	6	3	3	6	6	4	7	6	7	6	4	6	5	1	1	3	4	4	3	2	1	6	4	6	6	5	8	6	6	6	8	7	4	8
1	6	6	3	2	6	6	5	6	7	8	7	7	8	8	6	6	6	6	6	6	5	6	6	7	6	5	6	7	6	5	6	6	4	6	6	7	7	7	6	6	2	6	6	6	6	6	8	8	7
2	7	8	8	9	6	7	5	7	5	7	5	6	5	7	6	5	4	6	6	7	5	8	6	7	6	7	4	5	5	7	4	3	1	3	5	5	6	7	6	7	8	8	5	7	4	7	1	4	1
2	2	7	7	7	3	5	3	6	5	8	3	7	4	6	4	4	4	4	5	6	2	6	3	8	2	5	3	8	3	5	6	5	1	6	2	4	5	8	2	6	4	8	3	7	2	5	6	6	5
2	5	7	5	7	3	6	4	7	5	6	4	7	6	7	6	7	5	6	3	6	3	6	3	7	6	6	6	8	4	6	4	6	1	4	3	5	4	6	4	6	6	7	4	6	2	6	6	7	3
2	6	6	6	6	1	5	6	6	5	6	6	7	5	5	1	5	1	5	1	5	5	5	1	5	1	5	5	6	5	5	1	5	5	5	1	5	5	6	5	5	7	8	5	5	5	5	1	5	1
2	4	8	3	6	7	7	5	7	6	6	2	7	3	5	9	6	3	4	3	5	4	5	5	6	2	6	6	8	2	4	7	7	1	1	1	5	5	8	3	6	9	7	3	6	1	5	6	6	7
2	6	9	2	5	8	9	1	8	5	6	1	7	6	9	6	7	5	8	4	8	2	9	4	8	4	9	7	9	6	9	6	6	2	4	1	7	3	7	3	8	5	9	4	8	1	7	7	6	4
1	3	7	3	6	5	9	4	9	3	6	3	8	4	8	4	7	5	8	4	8	1	5	5	8	3	8	7	9	7	9	6	8	1	6	4	6	3	6	3	6	5	8	2	8	2	5	6	7	5
2	4	3	3	7	4	6	5	6	6	7	5	7	6	6	3	3	5	5	4	3	3	3	6	7	5	4	5	6	6	4	6	5	3	5	2	5	5	7	4	6	7	7	4	7	5	6	6	4	5
2	4	9	3	5	2	6	4	5	3	4	3	9	3	6	3	4	4	4	2	3	1	4	3	5	3	4	4	7	3	5	3	7	1	1	2	3	3	5	3	7	4	6	3	4	3	5	3	3	3
2	6	7	4	7	9	9	7	9	6	5	1	9	6	9	7	6	5	6	1	3	4	9	2	6	3	3	9	9	5	6	2	4	2	4	1	4	3	9	2	5	5	5	3	8	4	5	4	4	9
2	5	6	4	4	5	3	5	5	4	4	5	5	5	7	4	3	5	5	1	4	2	4	5	6	3	3	6	8	6	6	4	4	1	3	1	3	4	6	1	3	6	6	1	4	4	4	4	4	6
2	9	9	8	9	8	8	3	8	8	8	9	9	5	5	4	4	6	9	7	6	4	8	6	7	8	8	7	8	8	9	7	5	3	5	3	7	7	8	6	3	1	8	4	7	3	5	3	3	2
1	3	8	3	2	2	2	1	3	4	3	7	8	3	3	4	5	9	9	5	5	3	4	2	4	7	6	2	1	8	8	4	4	3	2	6	6	6	5	3	2	4	3	7	6	1	1	2	1	2
2	7	9	6	8	7	9	5	7	4	6	7	9	7	7	7	7	5	6	7	7	6	7	6	7	6	6	8	7	5	6	7	8	5	7	6	7	8	7	6	8	6	6	5	7	6	7	7	7	7
1	4	4	2	9	3	5	3	6	5	5	5	9	9	9	9	9	9	9	3	3	3	7	5	5	5	5	3	6	9	9	3	5	1	1	9	9	4	1	4	9	1	9	3	3	3	5	5	9	9
2	7	8	7	7	3	3	4	5	2	6	4	6	2	5	2	5	8	9	2	6	1	5	1	5	2	5	2	5	3	7	1	5	2	4	1	5	2	6	4	6	7	8	2	5	2	5	3	6	3
1	1	5	1	5	4	4	1	6	2	7	1	7	6	7	5	6	1	4	1	5	1	6	3	6	1	5	1	6	1	5	7	7	2	5	1	5	2	6	5	7	3	7	1	6	5	7	7	7	8
2	9	9	8	9	8	7	9	9	3	9	6	7	1	1	7	6	8	9	7	7	3	7	5	7	1	1	9	9	8	7	6	7	1	1	6	7	1	1	4	7	8	9	6	9	6	6	7	7	9
1	7	7	8	8	8	8	5	5	6	7	5	5	7	7	8	8	9	9	5	5	5	6	5	6	7	7	8	7	9	9	7	7	3	3	5	6	5	5	5	6	7	7	7	7	5	5	7	7	7
1	6	6	6	7	7	7	6	6	1	3	1	6	7	7	5	7	7	5	6	6	1	6	1	4	1	5	6	7	4	6	6	6	1	5	6	6	1	7	2	6	7	6	1	4	4	6	4	6	6
2	8	9	2	4	2	9	5	9	2	7	3	7	5	8	3	5	4	7	3	6	2	5	2	6	5	5	7	7	5	6	3	6	4	2	2	8	1	6	2	5	8	9	2	5	4	7	7	3	6
2	3	7	4	7	4	5	5	7	4	6	4	6	3	5	3	4	3	4	4	6	3	5	4	6	3	5	4	7	2	4	4	4	2	4	4	4	5	6	4	6	5	6	2	6	4	5	3	5	4
2	5	3	5	2	5	5	4	9	3	7	2	5	3	6	5	6	1	2	5	7	3	7	4	7	3	5	7	9	1	5	4	6	2	7	3	5	5	7	3	5	7	7	3	8	3	7	5	6	4
2	8	9	6	4	4	5	7	9	8	9	8	9	5	6	5	4	7	6	6	7	7	7	4	6	7	8	7	8	6	5	5	5	5	6	3	4	6	7	7	7	7	8	6	8	4	6	6	4	7
2	5	6	5	6	5	6	3	8	6	9	6	8	5	6	5	7	6	6	4	7	6	8	3	6	6	8	7	8	5	5	5	7	4	6	1	6	6	8	5	7	6	8	5	7	2	7	5	6	6
1	9	9	6	6	6	6	6	7	6	7	4	6	7	7	6	6	7	7	6	6	5	5	6	6	5	6	8	8	7	7	6	6	3	3	5	5	6	7	4	6	7	7	6	6	6	7	5	5	8
1	1	7	1	6	1	5	1	6	1	5	1	5	1	5	1	5	1	5	1	5	1	5	1	5	1	5	1	7	1	5	1	6	1	5	1	5	1	6	1	5	1	5	1	5	1	5	1	5	1
2	9	9	3	5	3	5	4	7	2	4	3	4	6	6	3	3	2	2	2	3	3	5	5	5	4	4	8	8	2	1	2	3	1	3	2	6	4	4	5	5	7	7	6	5	3	5	3	4	6
2	4	8	3	7	5	4	9	9	4	8	6	9	5	8	4	3	6	9	7	8	5	8	5	9	5	5	9	9	9	9	8	7	1	2	5	7	8	9	6	8	7	9	6	9	3	9	5	6	5
2	8	9	3	8	2	5	7	8	4	8	1	7	5	7	6	7	7	6	4	6	1	9	1	6	9	9	1	6	4	7	5	7	5	1	1	1	6	9	1	7	7	7	1	7	2	6	8	5	7
2	8	8	7	7	6	5	9	8	7	9	9	9	8	8	9	8	5	5	8	9	7	6	8	9	7	7	7	7	9	7	7	6	5	4	6	5	9	9	5	7	9	8	7	7	7	7	7	7	8
2	6	7	6	7	4	6	5	6	4	6	5	6	7	6	6	6	5	6	4	6	4	6	5	6	4	5	6	7	7	6	6	9	1	5	5	6	4	6	5	5	7	7	5	6	4	5	6	6	6
2	6	7	6	9	2	6	3	6	1	5	1	7	6	8	6	7	7	7	1	5	1	5	1	5	1	6	5	6	6	7	6	8	1	1	1	4	1	5	1	5	7	7	3	9	2	6	6	5	5
2	5	7	8	8	4	5	6	8	4	6	4	7	9	9	6	5	8	8	3	2	2	5	4	6	1	1	8	9	9	9	6	6	1	1	5	5	4	5	3	5	8	8	8	7	4	6	8	7	5
2	6	7	6	8	6	7	6	7	5	5	5	5	5	5	5	5	6	5	5	5	6	7	5	5	5	5	5	7	5	5	5	5	6	4	5	5	5	5	5	5	5	5	5	5	5	5	5	5	5
2	5	7	6	8	4	5	5	8	4	7	4	7	7	9	5	7	4	5	6	7	3	4	5	6	4	5	5	8	4	5	4	6	4	5	2	3	5	7	5	7	4	7	4	5	2	3	4	6	5
2	6	6	3	3	2	1	3	3	2	5	2	6	4	4	5	4	4	5	7	7	3	4	3	6	8	8	5	4	1	8	3	2	1	1	1	7	1	6	2	3	6	6	1	1	2	3	1	1	2
2	2	5	1	5	1	5	2	5	2	5	3	6	2	5	1	5	5	6	5	6	2	5	2	6	2	2	2	6	4	5	2	5	2	5	1	5	3	5	3	5	4	6	5	7	2	6	2	3	5
2	8	9	6	6	7	6	8	8	8	9	7	8	7	7	8	8	7	7	9	8	6	5	9	9	9	9	8	8	8	8	8	8	6	6	8	8	9	9	8	8	9	9	9	9	8	8	7	6	6
2	8	8	8	6	6	7	6	7	5	5	5	7	6	7	6	6	8	8	7	7	2	4	5	5	6	6	7	8	7	7	7	6	3	2	5	6	6	7	7	7	6	8	6	8	5	6	5	5	6
2	9	9	9	9	8	8	9	9	2	2	6	7	6	7	6	7	9	9	3	3	4	5	3	3	7	7	9	9	9	9	7	6	3	3	3	4	5	7	3	4	9	9	3	4	4	4	4	5	7
2	6	6	1	6	1	5	6	6	1	6	6	6	6	6	6	6	1	5	1	5	5	6	1	6	1	6	6	6	1	5	1	5	1	5	1	5	5	6	6	6	6	6	6	6	1	5	1	5	6
2	4	6	4	7	6	7	7	7	6	7	6	8	6	7	5	5	3	5	4	5	4	5	6	7	3	5	6	6	3	5	5	5	5	5	5	5	5	7	5	8	3	7	3	6	6	6	5	5	6
2	5	9	4	4	8	8	6	8	4	6	7	7	7	8	7	1	4	4	5	8	5	9	8	9	7	6	7	9	9	9	8	8	4	9	5	5	5	9	6	9	6	7	4	7	7	7	7	6	8
1	5	5	4	5	7	6	5	5	5	5	5	5	8	7	6	6	8	8	8	8	5	5	3	3	3	5	6	6	8	8	6	5	1	1	8	6	7	7	5	5	8	8	5	5	6	6	7	5	7
2	8	9	6	5	8	8	9	9	7	8	7	8	8	8	6	5	8	8	8	8	5	5	6	5	5	5	9	9	7	6	6	5	7	6	5	4	8	7	7	7	8	9	8	8	6	6	6	7	7
2	7	7	7	8	6	6	5	6	5	6	6	7	7	6	6	5	7	7	6	5	4	5	6	5	5	5	7	6	7	6	4	4	4	5	5	5	7	6	5	5	7	6	6	6	5	6	4	5	7
2	6	7	7	7	5	6	6	6	6	6	5	5	3	3	2	4	3	5	3	3	4	5	6	6	4	5	8	8	5	5	4	5	4	4	1	5	3	5	2	5	5	5	4	4	2	2	2	2	2
2	6	6	7	8	7	7	8	8	6	6	8	8	8	8	7	7	8	8	6	6	5	5	7	6	5	5	8	8	8	8	9	9	5	5	7	7	5	7	5	5	7	7	7	7	7	7	7	8	7
2	8	8	6	7	1	3	1	5	6	7	3	6	8	8	5	5	3	5	5	6	3	5	4	7	4	6	1	4	4	5	4	6	1	5	1	4	5	5	4	7	7	7	5	7	2	5	6	7	8
2	4	6	1	5	1	1	1	1	4	6	1	1	5	7	3	1	5	5	1	1	1	1	1	5	1	1	1	1	7	7	1	1	1	1	1	1	1	1	1	1	4	1	1	1	1	1	1	1	3
2	9	9	9	9	9	9	9	9	9	9	9	9	9	9	9	6	7	7	7	7	6	9	9	1	4	6	9	9	6	5	9	8	1	6	1	7	5	9	9	9	9	9	9	9	8	9	5	4	8
2	5	9	6	9	5	9	2	9	7	9	6	9	3	9	4	8	4	6	3	8	6	9	1	8	6	9	4	9	7	8	7	8	1	5	2	7	5	9	6	9	6	9	6	9	1	8	4	6	7
2	5	9	4	7	3	8	3	8	4	5	1	5	3	7	7	6	2	3	6	6	3	5	5	7	6	6	6	7	1	3	7	6	5	4	5	6	5	6	3	6	4	6	5	6	3	5	7	5	7
[truncated: 391 more columns]

## Sheet: summary
image number	IAPS number	image set	arousal	valence	IAPS aro	IAPS val	magnification	rumination	helplessness
1	1440	positive	5.64516	7.14516	4.61	8.19	-	-	-
4	2332	positive	5.01587	6.80952	4.3	7.64	-	-	-
6	2550	positive	4.63492	6.8254	4.68	7.77	-	-	-
7	8420	positive	5.50794	6.53968	5.56	7.76	-	-	-
14	1710	positive	5.80645	7.01613	5.41	8.34	-	-	-
21	5833	positive	5.87097	7.04839	5.71	8.22	-	-	-
29	7502	positive	6.47619	7.1746	5.91	7.75	-	-	-
33	2071	positive	5.06349	6.7619	5	7.86	-	-	-
34	not found	positive	5.01613	6.62903	-	-	-	-	-
36	2070	positive	5.06349	6.85714	4.64	8.17	-	-	-
37	2091	positive	4.82258	6.64516	4.51	7.68	-	-	-
39	1750	positive	4.73016	6.63492	5.1	8.28	-	-	-
41	-	discomfort	2.11111	3.26984	-	-	4.74603	4.95238	4.65079
42	-	discomfort	2.82258	2.83871	-	-	3.59677	4.5	3.03226
43	-	discomfort	2.20635	3.34921	-	-	4.79365	4.60317	4.39683
46	-	discomfort	2.69841	2.84127	-	-	3.4127	4.39683	2.93651
51	-	discomfort	2.30159	2.95238	-	-	4.44444	4.79365	4.22222
55	-	discomfort	2.2381	3.30159	-	-	4.63492	4.47619	4.31746
56	-	discomfort	2.46032	3.15873	-	-	4.33333	4.52381	3.73016
62	-	discomfort	2.46032	3.11111	-	-	4.22222	4.80952	3.55556
65	-	discomfort	2.82258	2.67742	-	-	3.74194	4.51613	3.20968
70	-	discomfort	2.85484	2.72581	-	-	3.85484	4.58065	3.41935
73	-	discomfort	2.47619	2.88889	-	-	3.73016	4.90476	3.60317
79	-	discomfort	3.42857	2.85714	-	-	4.57143	3.30159	2.48387
85	7380	negative	3.87302	1.96825	5.88	2.46	-	-	-
89	2900	negative	3.74603	1.90476	5.09	2.45	-	-	-
93	9622	negative	4.7619	1.96825	6.26	3.1	-	-	-
97	2703	negative	4.22222	1.55556	5.78	1.91	-	-	-
103	6570	negative	4.66667	1.82258	6.24	2.19	-	-	-
104	6212	negative	5.07937	1.87302	6.01	2.19	-	-	-
105	2811	negative	4.36508	1.96825	6.9	2.17	-	-	-
107	9810	negative	4.34921	1.73016	6.62	2.09	-	-	-
108	9910	negative	4.34921	1.84127	6.2	2.06	-	-	-
110	9800	negative	3.88889	1.73016	6.05	2.04	-	-	-
111	2095	negative	4.33333	1.65079	5.25	1.79	-	-	-
117	3350	negative	1.8254	4.09524	5.72	1.88	-	-	-
124	5551	neutral	3.4127	5.5873	3.26	7.31	-	-	-
126	5731	neutral	3.22222	5.14286	2.74	5.39	-	-	-
135	7620	neutral	4.31746	4.53968	4.92	5.78	-	-	-
137	1661	neutral	4.33333	5.74603	4.05	6.14	-	-	-
140	7283	neutral	3.53968	5.19048	3.81	5.5	-	-	-
143	2351	neutral	3.98413	5.04762	4.74	5.49	-	-	-
153	1670	neutral	2.8871	4.66129	3.33	5.82	-	-	-
154	7039	neutral	3.39683	5.19048	3.29	5.93	-	-	-
156	1947	neutral	4.82258	5.14516	4.35	5.85	-	-	-
157	5991	neutral	3.93548	5.66129	4.01	6.55	-	-	-
158	1810	neutral	4.04762	5.2381	4.45	6.52	-	-	-
159	1419	neutral	3.93651	5.33333	3.48	6.54	-	-	-
